# Supplementary material for: Approach to Pyrido[2,1-b][1,3]benzothiazol-1-ones via In Situ Generation of Acyl(1,3-benzothiazol-2-yl)ketenes by Thermolysis of Pyrrolo[2,1-c][1,4]benzothiazine-1,2,4-triones
Source: Molecules. 2023 Jul 18;28(14):5495. doi: 10.3390/molecules28145495 (PMC10385387; doi:10.3390/molecules28145495)
Supplement: Supplementary file 1 [file molecules-28-05495-s001.zip]

Archive with 15 entries (14 files):
- SI_revised.pdf
- xyz_files_for_optimized_model_structures/
- xyz_files_for_optimized_model_structures/1a.xyz
- xyz_files_for_optimized_model_structures/2a.xyz
- xyz_files_for_optimized_model_structures/3a.xyz
- xyz_files_for_optimized_model_structures/4.xyz
- xyz_files_for_optimized_model_structures/CO.xyz
- xyz_files_for_optimized_model_structures/I1.xyz
- xyz_files_for_optimized_model_structures/I2.xyz
- xyz_files_for_optimized_model_structures/I3.xyz
- xyz_files_for_optimized_model_structures/I4.xyz
- xyz_files_for_optimized_model_structures/TS_1ato4.xyz
- xyz_files_for_optimized_model_structures/TS_1atoI1.xyz
- xyz_files_for_optimized_model_structures/TS_4to3a.xyz
- xyz_files_for_optimized_model_structures/TS_I1to3a.xyz
