# Supplementary material for: Approach to Pyrido[2,1-b][1,3]benzothiazol-1-ones via In Situ Generation of Acyl(1,3-benzothiazol-2-yl)ketenes by Thermolysis of Pyrrolo[2,1-c][1,4]benzothiazine-1,2,4-triones
Source: Molecules. 2023 Jul 18;28(14):5495. doi: 10.3390/molecules28145495 (PMC10385387; doi:10.3390/molecules28145495)
Supplement: Supplementary file 1 [file molecules-28-05495-s001.zip › xyz_files_for_optimized_model_structures/1a.xyz]

33

C     5.503078   -0.058306    0.639408
C     4.979984   -1.347380    0.614100
C     3.631426   -1.558514    0.363032
C     2.782769   -0.473073    0.113516
C     3.304527    0.825548    0.155253
C     4.660561    1.021609    0.422401
N     1.412322   -0.686294   -0.174596
C     0.402646    0.292889   -0.167732
C     0.687057    1.729648    0.133410
S     2.351805    2.302223   -0.096554
C     0.826452   -1.914484   -0.532471
C    -0.686987   -1.611655   -0.714993
C    -0.835816   -0.171206   -0.465665
O    -0.190693    2.491984    0.430671
O    -1.495949   -2.454665   -0.998210
O     1.356805   -2.981341   -0.663743
C    -2.073256    0.630660   -0.764780
O    -2.019948    1.512457   -1.593989
C    -3.334706    0.261110   -0.068305
C    -4.511376    0.905195   -0.463781
C    -5.711885    0.602690    0.162525
C    -5.742395   -0.341383    1.189491
C    -4.572548   -0.981739    1.589066
C    -3.368591   -0.682216    0.960083
H     6.555770    0.109563    0.839356
H     5.620989   -2.202914    0.798558
H     3.233693   -2.562423    0.344305
H     5.046300    2.036089    0.463754
H    -4.455970    1.637379   -1.262910
H    -6.625779    1.100551   -0.145732
H    -6.682022   -0.577514    1.679837
H    -4.597949   -1.714492    2.389181
H    -2.457532   -1.181592    1.275505
