# Supplementary material for: Approach to Pyrido[2,1-b][1,3]benzothiazol-1-ones via In Situ Generation of Acyl(1,3-benzothiazol-2-yl)ketenes by Thermolysis of Pyrrolo[2,1-c][1,4]benzothiazine-1,2,4-triones
Source: Molecules. 2023 Jul 18;28(14):5495. doi: 10.3390/molecules28145495 (PMC10385387; doi:10.3390/molecules28145495)
Supplement: Supplementary file 1 [file molecules-28-05495-s001.zip › xyz_files_for_optimized_model_structures/2a.xyz]

58

C      -6.714977    0.410850   -1.383581
C      -6.551269    1.239671   -0.260590
C      -5.290303    1.529880    0.229146
C      -4.172299    0.983704   -0.413856
C      -4.348496    0.153625   -1.538918
C      -5.621256   -0.140603   -2.032925
N      -2.864712    1.162455   -0.006640
C      -2.055166    0.504507   -0.764245
S      -2.795662   -0.394709   -2.095195
C       0.044547    1.781287   -0.442098
C      -0.600482    0.480063   -0.535806
O      -0.498286    2.851276   -0.618825
C       4.127822    4.883522    0.505815
C       2.814659    5.213874    0.169525
C       1.852809    4.237603   -0.071184
C       2.236201    2.898919    0.035027
C       3.553493    2.573357    0.372029
C       4.510917    3.551877    0.608942
N       1.446827    1.736045   -0.150598
C       2.132953    0.558724    0.019991
S       3.814686    0.839473    0.428377
C       0.120106   -0.675262   -0.364149
C       1.518235   -0.665557   -0.075641
O      -0.390799   -1.920313   -0.570531
C       2.186243   -1.933592    0.365418
O       1.640617   -2.637425    1.192691
C      -1.529217   -2.468141    0.007305
O      -1.994582   -3.432710   -0.520537
C       3.518134   -2.300200   -0.197400
C       4.318496   -3.183932    0.533215
C       5.552921   -3.575588    0.034313
C       5.984385   -3.100605   -1.204751
C       5.183147   -2.232979   -1.943258
C       3.951981   -1.826923   -1.438887
C      -2.080667   -1.813016    1.222607
C      -3.472107   -1.772594    1.329885
C      -4.059018   -1.137677    2.417471
C      -3.255810   -0.576797    3.407839
C      -1.867330   -0.659117    3.319229
C      -1.271522   -1.271298    2.222495
H      -7.714174    0.196119   -1.749265
H      -7.427538    1.655422    0.226546
H      -5.138775    2.162181    1.097774
H      -5.750464   -0.784879   -2.896411
H       4.856759    5.666343    0.687041
H       2.527096    6.257076    0.091435
H       0.837744    4.494704   -0.330681
H       5.528194    3.277340    0.867808
H       3.950033   -3.551508    1.485538
H       6.178632   -4.254440    0.604909
H       6.947428   -3.412883   -1.597298
H       5.516468   -1.874479   -2.911721
H       3.317873   -1.155358   -2.011633
H      -4.075431   -2.215743    0.542658
H      -5.140370   -1.073517    2.486327
H      -3.713611   -0.080141    4.257991
H      -1.246534   -0.242118    4.105766
H      -0.190907   -1.361960    2.152797
