# Supplementary material for: Approach to Pyrido[2,1-b][1,3]benzothiazol-1-ones via In Situ Generation of Acyl(1,3-benzothiazol-2-yl)ketenes by Thermolysis of Pyrrolo[2,1-c][1,4]benzothiazine-1,2,4-triones
Source: Molecules. 2023 Jul 18;28(14):5495. doi: 10.3390/molecules28145495 (PMC10385387; doi:10.3390/molecules28145495)
Supplement: Supplementary file 1 [file molecules-28-05495-s001.zip › xyz_files_for_optimized_model_structures/3a.xyz]

29

C     -5.541358   -0.498560   -0.142229
C     -5.418917    0.896330   -0.038045
C     -4.174427    1.496851    0.043857
C     -3.032642    0.686829    0.023024
C     -3.165001   -0.710009   -0.080635
C     -4.420061   -1.314651   -0.165171
N     -1.729270    1.145838    0.091384
C     -0.895758    0.155107    0.049429
S     -1.589604   -1.458202   -0.076236
C      0.919081    1.632390    0.392230
C      0.552090    0.373202    0.110669
O      1.223593    2.712221    0.645426
C      1.547814   -0.713474    0.017008
O      1.177098   -1.872749    0.039311
C      2.999572   -0.367876   -0.070295
C      3.906393   -1.245178    0.530924
C      5.268141   -0.979071    0.480420
C      5.732938    0.152205   -0.189874
C      4.835061    1.012204   -0.815405
C      3.468083    0.755125   -0.756067
H     -6.527844   -0.946546   -0.206884
H     -6.313687    1.510326   -0.023161
H     -4.059956    2.572735    0.123438
H     -4.516406   -2.392697   -0.245802
H      3.521862   -2.127502    1.032660
H      5.970189   -1.654779    0.958531
H      6.798145    0.357224   -0.233222
H      5.196802    1.878982   -1.359110
H      2.777856    1.408307   -1.283298
