# Supplementary material for: Approach to Pyrido[2,1-b][1,3]benzothiazol-1-ones via In Situ Generation of Acyl(1,3-benzothiazol-2-yl)ketenes by Thermolysis of Pyrrolo[2,1-c][1,4]benzothiazine-1,2,4-triones
Source: Molecules. 2023 Jul 18;28(14):5495. doi: 10.3390/molecules28145495 (PMC10385387; doi:10.3390/molecules28145495)
Supplement: Supplementary file 1 [file molecules-28-05495-s001.zip › xyz_files_for_optimized_model_structures/4.xyz]

31

C      5.397245   -0.942964    0.081334
C      5.321595    0.448986    0.000898
C      4.093910    1.104328   -0.041248
C      2.951331    0.315945   -0.000219
C      3.013308   -1.079538    0.080458
C      4.242503   -1.722783    0.121157
N      1.621999    0.741071   -0.028220
C      0.675508   -0.258064    0.031069
S      1.393067   -1.821586    0.100797
C      0.988341    1.989000   -0.146598
C     -0.547190    1.645836   -0.137937
C     -0.632456    0.190479    0.007117
O     -1.367452    2.523517   -0.247525
O      1.527130    3.053100   -0.230545
C     -1.700088   -0.819705   -0.000473
O     -1.357376   -1.999170   -0.039046
C     -3.147649   -0.466553    0.025022
C     -4.043667   -1.428041   -0.456653
C     -5.409202   -1.182273   -0.435280
C     -5.890822    0.017454    0.088711
C     -5.004139    0.966409    0.588978
C     -3.632545    0.730540    0.554916
H      6.367039   -1.427975    0.114053
H      6.234241    1.034661   -0.028383
H      4.012617    2.183266   -0.103923
H      4.302543   -2.804561    0.182809
H     -3.645397   -2.360969   -0.841786
H     -6.100632   -1.924212   -0.822241
H     -6.959332    0.210352    0.108841
H     -5.378775    1.895984    1.005440
H     -2.949688    1.477402    0.939405
