# Supplementary material for: Approach to Pyrido[2,1-b][1,3]benzothiazol-1-ones via In Situ Generation of Acyl(1,3-benzothiazol-2-yl)ketenes by Thermolysis of Pyrrolo[2,1-c][1,4]benzothiazine-1,2,4-triones
Source: Molecules. 2023 Jul 18;28(14):5495. doi: 10.3390/molecules28145495 (PMC10385387; doi:10.3390/molecules28145495)
Supplement: Supplementary file 1 [file molecules-28-05495-s001.zip › xyz_files_for_optimized_model_structures/I1.xyz]

31

C      -5.672031    0.417319    0.302666
C      -5.096130    1.670742    0.534657
C      -3.722417    1.813025    0.475224
C      -2.893565    0.718756    0.176950
C      -3.483871   -0.532528   -0.061889
C      -4.873375   -0.676432    0.007637
N      -1.525759    0.968564    0.187730
C      -0.635573    0.093304   -0.106262
C      -0.876485   -1.309963   -0.594149
S      -2.532490   -1.951453   -0.469786
C       1.087018    1.736874   -0.371042
C       0.792778    0.469988   -0.081222
O      -0.010692   -1.997248   -1.068267
O       1.336761    2.830733   -0.641690
C       1.801672   -0.426408    0.555926
O       1.425203   -1.295269    1.312953
C       3.250153   -0.186971    0.282863
C       4.168080   -0.594572    1.254910
C       5.526911   -0.392269    1.055218
C       5.976867    0.202433   -0.123805
C       5.067629    0.588107   -1.104480
C       3.703788    0.395267   -0.902838
H      -6.749151    0.294050    0.352215
H      -5.722650    2.525395    0.766407
H      -3.236969    2.765565    0.660126
H      -5.319356   -1.649708   -0.176319
H       3.791660   -1.063925    2.158258
H       6.238299   -0.700046    1.815147
H       7.039990    0.357078   -0.281184
H       5.419615    1.029389   -2.031419
H       2.999839    0.659749   -1.686916
