# Supplementary material for: Approach to Pyrido[2,1-b][1,3]benzothiazol-1-ones via In Situ Generation of Acyl(1,3-benzothiazol-2-yl)ketenes by Thermolysis of Pyrrolo[2,1-c][1,4]benzothiazine-1,2,4-triones
Source: Molecules. 2023 Jul 18;28(14):5495. doi: 10.3390/molecules28145495 (PMC10385387; doi:10.3390/molecules28145495)
Supplement: Supplementary file 1 [file molecules-28-05495-s001.zip › xyz_files_for_optimized_model_structures/I2.xyz]

58

C      6.272712   -2.143235   -1.449374
C      6.206456   -2.368688   -0.063920
C      5.047032   -2.105256    0.643110
C      3.935103   -1.610627   -0.048635
C      4.009655   -1.392300   -1.437158
C      5.182663   -1.651146   -2.149614
N      2.713134   -1.304428    0.525851
C      1.892110   -0.859586   -0.361722
S      2.497693   -0.745080   -2.006082
C     -0.328972   -1.880753   -0.118343
C      0.460394   -0.574256   -0.001003
O      0.187811   -2.961934   -0.172422
C     -4.707962   -4.566268    0.618776
C     -3.381323   -4.993571    0.695677
C     -2.319689   -4.126205    0.458554
C     -2.622857   -2.802626    0.141533
C     -3.946463   -2.371720    0.072108
C     -5.002433   -3.244886    0.304547
N     -1.731736   -1.731384   -0.110806
C     -2.341586   -0.514980   -0.355060
S     -4.077154   -0.669514   -0.353842
C     -0.207825    0.573027   -0.793927
C     -1.655976    0.655278   -0.629741
O      0.460205    1.336152   -1.460329
C     -2.442548    1.864103   -0.942548
O     -3.650268    1.768304   -1.130902
C     -1.810578    3.218246   -0.972830
C     -2.324601    4.152054   -1.874684
C     -1.820329    5.446866   -1.900089
C     -0.822346    5.822194   -1.003178
C     -0.331395    4.901154   -0.079815
C     -0.819625    3.599780   -0.067662
C      0.372658   -0.190423    1.520413
O     -0.277242   -0.893371    2.257838
C      1.012459    1.073914    1.990040
C      1.901441    1.835893    1.223293
C      2.398709    3.032571    1.730180
C      2.011737    3.475897    2.992722
C      1.128594    2.717493    3.760089
C      0.635298    1.518940    3.262911
H      7.193422   -2.358452   -1.982311
H      7.077796   -2.754741    0.455130
H      4.973503   -2.271937    1.712408
H      5.237928   -1.476728   -3.219029
H     -5.514778   -5.267130    0.805293
H     -3.163879   -6.027269    0.943286
H     -1.295912   -4.465003    0.512565
H     -6.028489   -2.896443    0.244441
H     -3.119089    3.846539   -2.548246
H     -2.210445    6.165910   -2.613624
H     -0.432654    6.835692   -1.018636
H      0.433348    5.191712    0.634388
H     -0.443271    2.891260    0.664076
H      2.192904    1.522110    0.227697
H      3.085707    3.621408    1.130949
H      2.398702    4.413849    3.379816
H      0.824053    3.062048    4.743037
H     -0.054381    0.912846    3.840868
