# Supplementary material for: Approach to Pyrido[2,1-b][1,3]benzothiazol-1-ones via In Situ Generation of Acyl(1,3-benzothiazol-2-yl)ketenes by Thermolysis of Pyrrolo[2,1-c][1,4]benzothiazine-1,2,4-triones
Source: Molecules. 2023 Jul 18;28(14):5495. doi: 10.3390/molecules28145495 (PMC10385387; doi:10.3390/molecules28145495)
Supplement: Supplementary file 1 [file molecules-28-05495-s001.zip › xyz_files_for_optimized_model_structures/I3.xyz]

62

C      1.720440    5.798177    0.161959
C      0.379246    5.423349    0.112518
C      0.023529    4.083616    0.047445
C      1.014732    3.099821    0.062473
C      2.356875    3.476314    0.069927
C      2.708922    4.825824    0.113115
N      0.663281    1.710723    0.026415
C      1.353453    0.824450   -0.802222
C      2.773229    1.158952   -1.193543
S      3.644175    2.264559   -0.075952
C     -0.262844   -0.988952   -0.472984
C      0.924410   -0.417488   -1.118449
O      3.350265    0.585575   -2.073893
O     -0.623987   -2.128650   -0.666277
C      1.582491   -1.351959   -2.125052
O      1.126733   -1.378843   -3.243488
C     -7.299708   -1.450888   -0.382938
C     -6.605801   -2.418593    0.351992
C     -5.257996   -2.248684    0.605790
C     -4.574362   -1.116691    0.132238
C     -5.280076   -0.157525   -0.610403
C     -6.644876   -0.327729   -0.863084
N     -3.231999   -1.030382    0.471602
C     -2.467340   -0.066436    0.142456
C     -2.808822    1.057964   -0.780843
S     -4.493044    1.262594   -1.274201
C     -0.465081    1.302915    0.752465
C     -0.995678   -0.117875    0.557939
O     -1.969328    1.817648   -1.215945
O     -0.989039    2.012623    1.578041
C     -0.803456   -0.801188    1.961354
O     -1.718553   -1.063209    2.687248
C      2.665510   -2.266963   -1.670650
C      3.205217   -3.153236   -2.607045
C      4.220671   -4.022201   -2.233602
C      4.701855   -4.007811   -0.924144
C      4.162634   -3.127858    0.010217
C      3.142342   -2.256810   -0.359894
C      0.616553   -1.130931    2.338594
C      0.931572   -2.475647    2.550043
C      2.213363   -2.833676    2.952245
C      3.180424   -1.850769    3.158676
C      2.867131   -0.509981    2.952215
C      1.586690   -0.144545    2.540694
H      1.997000    6.846298    0.208432
H     -0.399440    6.178751    0.111601
H     -1.016084    3.789079   -0.009372
H      3.758971    5.100262    0.093486
H     -8.359045   -1.576161   -0.582998
H     -7.124307   -3.295895    0.723532
H     -4.682391   -2.967356    1.179213
H     -7.182665    0.420931   -1.437709
H      2.812867   -3.139581   -3.618730
H      4.640725   -4.710949   -2.959880
H      5.499327   -4.684869   -0.632461
H      4.534418   -3.116819    1.029785
H      2.723239   -1.570947    0.373590
H      0.166920   -3.230018    2.392653
H      2.457046   -3.880308    3.105710
H      4.178213   -2.130185    3.484189
H      3.613919    0.259705    3.119056
H      1.343987    0.908400    2.433724
