# Supplementary material for: Approach to Pyrido[2,1-b][1,3]benzothiazol-1-ones via In Situ Generation of Acyl(1,3-benzothiazol-2-yl)ketenes by Thermolysis of Pyrrolo[2,1-c][1,4]benzothiazine-1,2,4-triones
Source: Molecules. 2023 Jul 18;28(14):5495. doi: 10.3390/molecules28145495 (PMC10385387; doi:10.3390/molecules28145495)
Supplement: Supplementary file 1 [file molecules-28-05495-s001.zip › xyz_files_for_optimized_model_structures/I4.xyz]

62

C     -2.908803    5.694387   -0.180574
C     -1.581861    5.470728    0.181193
C     -1.048597    4.191717    0.141643
C     -1.831736    3.113091   -0.284095
C     -3.170411    3.333469   -0.605848
C     -3.704979    4.623224   -0.552698
N     -1.272740    1.793209   -0.327464
C     -2.025372    0.679604    0.012756
C     -3.520729    0.688141   -0.127053
S     -4.269040    2.019015   -1.039325
C     -0.023209   -0.631808    0.128872
C     -1.442885   -0.523084    0.282345
O     -4.191773   -0.252082    0.211578
C     -2.209244   -1.809497    0.563250
O     -2.375300   -2.173498    1.705431
C      7.164460    0.591363   -0.685123
C      6.612169    1.341429    0.358379
C      5.240113    1.373175    0.523041
C      4.392119    0.662855   -0.341665
C      4.957552   -0.088630   -1.383702
C      6.346097   -0.117938   -1.549753
N      3.028127    0.769080   -0.081375
C      2.127880    0.181052   -0.772934
C      2.323286   -0.720027   -1.958102
S      3.984908   -1.022174   -2.507926
C      0.094685    1.665815   -0.719544
C      0.697964    0.377279   -0.417002
O      1.402365   -1.237585   -2.540777
O      0.699031    2.588874   -1.227733
C     -2.614240   -2.619493   -0.617168
C     -3.573416   -3.618444   -0.427616
C     -3.964760   -4.411751   -1.496473
C     -3.386110   -4.221625   -2.752316
C     -2.418926   -3.237904   -2.938433
C     -2.034519   -2.427871   -1.873805
O      0.590230   -1.827028    0.364888
C      0.505354   -2.449336    1.619122
O      0.491267   -3.639939    1.649785
C      0.519088   -1.553242    2.807434
C     -0.204459   -1.962733    3.929569
C     -0.175742   -1.191608    5.084168
C      0.590379   -0.027206    5.126110
C      1.327108    0.368018    4.012779
C      1.290037   -0.389231    2.845817
H     -3.327877    6.694618   -0.149302
H     -0.955540    6.296065    0.502385
H     -0.016190    4.025392    0.416488
H     -4.753867    4.769444   -0.791506
H      8.240402    0.560415   -0.823698
H      7.255879    1.896028    1.032589
H      4.770332    1.944009    1.317285
H      6.775475   -0.701746   -2.358988
H     -4.000748   -3.747717    0.561479
H     -4.718404   -5.179918   -1.355342
H     -3.688260   -4.846524   -3.587411
H     -1.957463   -3.101484   -3.911005
H     -1.262814   -1.677354   -2.025381
H     -0.794920   -2.870782    3.870661
H     -0.750763   -1.496852    5.952336
H      0.614235    0.571942    6.031344
H      1.934364    1.266869    4.048962
H      1.878244   -0.081324    1.986172
