# Supplementary material for: Approach to Pyrido[2,1-b][1,3]benzothiazol-1-ones via In Situ Generation of Acyl(1,3-benzothiazol-2-yl)ketenes by Thermolysis of Pyrrolo[2,1-c][1,4]benzothiazine-1,2,4-triones
Source: Molecules. 2023 Jul 18;28(14):5495. doi: 10.3390/molecules28145495 (PMC10385387; doi:10.3390/molecules28145495)
Supplement: Supplementary file 1 [file molecules-28-05495-s001.zip › xyz_files_for_optimized_model_structures/TS_1ato4.xyz]

33

 C         -5.175269   -0.812931   -0.632726
 C         -5.178370    0.390420    0.067587
 C         -3.976011    0.953479    0.482851
 C         -2.790259    0.302598    0.174809
 C         -2.757987   -0.913415   -0.535338
 C         -3.979016   -1.461504   -0.928910
 N         -1.528179    0.871815    0.507902
 C         -0.452284    0.061516    0.582303
 C         -0.370486   -1.367204    0.934379
 S         -1.218004   -1.677509   -0.984329
 C         -1.058954    2.164842    0.104521
 C          0.518594    2.058617    0.034614
 C          0.781431    0.661592    0.340468
 O         -0.778181   -2.017328    1.850011
 O          1.212563    3.007420   -0.227797
 O         -1.739465    3.111688   -0.134562
 C          1.727463   -0.386073    0.322261
 O          1.192769   -1.544778    0.553321
 C          3.152881   -0.299712    0.048285
 C          3.927224   -1.468058    0.027722
 C          5.288402   -1.379909   -0.222438
 C          5.874980   -0.134311   -0.451204
 C          5.103847    1.027099   -0.431825
 C          3.739912    0.951660   -0.182147
 H         -6.113301   -1.258452   -0.948310
 H         -6.113497    0.889566    0.297068
 H         -3.944764    1.888872    1.030403
 H         -3.984907   -2.402313   -1.469268
 H          3.448723   -2.424718    0.209105
 H          5.895206   -2.279042   -0.239174
 H          6.941169   -0.069693   -0.646235
 H          5.566435    1.991976   -0.610357
 H          3.132181    1.852980   -0.168327
