# Supplementary material for: Approach to Pyrido[2,1-b][1,3]benzothiazol-1-ones via In Situ Generation of Acyl(1,3-benzothiazol-2-yl)ketenes by Thermolysis of Pyrrolo[2,1-c][1,4]benzothiazine-1,2,4-triones
Source: Molecules. 2023 Jul 18;28(14):5495. doi: 10.3390/molecules28145495 (PMC10385387; doi:10.3390/molecules28145495)
Supplement: Supplementary file 1 [file molecules-28-05495-s001.zip › xyz_files_for_optimized_model_structures/TS_1atoI1.xyz]

33

 C          -5.648247   -0.156194   -0.075028
 C          -5.187672    1.135294   -0.346722
 C          -3.828366    1.385559   -0.397882
 C          -2.900245    0.357214   -0.164513
 C          -3.371394   -0.935636    0.108343
 C          -4.746617   -1.185073    0.146714
 N          -1.553216    0.679128   -0.285636
 C          -0.547538   -0.105052   -0.067420
 C          -0.679269   -1.517598    0.461017
 S          -2.286616   -2.282521    0.416629
 C          -0.637080    2.521298    0.204380
 C           1.098669    1.727304   -0.114924
 C           0.810215    0.388753   -0.173456
 O           0.244108   -2.122495    0.933517
 O           1.901024    2.586093   -0.196302
 O          -1.339478    3.399932    0.378020
 C           1.875741   -0.538975   -0.672567
 O           1.567442   -1.427435   -1.441807
 C           3.292226   -0.330817   -0.252428
 C           4.298303   -0.836445   -1.079857
 C           5.631991   -0.692232   -0.721434
 C           5.965769   -0.058377    0.475090
 C           4.965169    0.428459    1.312236
 C           3.629409    0.296956    0.947780
 H          -6.713269   -0.360335   -0.039009
 H          -5.893206    1.939424   -0.526084
 H          -3.451199    2.375790   -0.629041
 H          -5.099135   -2.190697    0.357672
 H           4.010446   -1.339199   -1.997728
 H           6.412778   -1.076046   -1.370546
 H           7.008587    0.051808    0.757286
 H           5.224872    0.909786    2.249722
 H           2.847335    0.660526    1.607724
