# Supplementary material for: Approach to Pyrido[2,1-b][1,3]benzothiazol-1-ones via In Situ Generation of Acyl(1,3-benzothiazol-2-yl)ketenes by Thermolysis of Pyrrolo[2,1-c][1,4]benzothiazine-1,2,4-triones
Source: Molecules. 2023 Jul 18;28(14):5495. doi: 10.3390/molecules28145495 (PMC10385387; doi:10.3390/molecules28145495)
Supplement: Supplementary file 1 [file molecules-28-05495-s001.zip › xyz_files_for_optimized_model_structures/TS_4to3a.xyz]

31

 C          5.406372   -1.092736    0.259924
 C          5.381480    0.298817    0.443283
 C          4.185461    0.996992    0.434471
 C          3.001082    0.281958    0.230784
 C          3.029150   -1.109060    0.042724
 C          4.235345   -1.810147    0.061725
 N          1.727496    0.820121    0.211257
 C          0.807015   -0.073207   -0.019202
 S          1.409169   -1.716818   -0.199194
 C          0.774914    2.573971   -0.515713
 C         -1.018718    1.559212   -0.355736
 C         -0.600943    0.271057   -0.133345
 O         -1.866776    2.349509   -0.505588
 O          1.463927    3.467578   -0.663462
 C         -1.614968   -0.807043   -0.194120
 O         -1.255003   -1.951366   -0.422501
 C         -3.064002   -0.517678    0.037249
 C         -3.994137   -1.295236   -0.657363
 C         -5.354125   -1.114629   -0.440060
 C         -5.789877   -0.175459    0.493377
 C         -4.864928    0.580652    1.208815
 C         -3.503316    0.414492    0.979190
 H          6.356325   -1.617276    0.273646
 H          6.313551    0.832832    0.596983
 H          4.147774    2.071596    0.580435
 H          4.257411   -2.886021   -0.078998
 H         -3.630565   -2.037514   -1.360812
 H         -6.074991   -1.709808   -0.991650
 H         -6.852569   -0.037701    0.668599
 H         -5.204170    1.299144    1.948085
 H         -2.783947    0.995501    1.548416
