# Supplementary material for: Approach to Pyrido[2,1-b][1,3]benzothiazol-1-ones via In Situ Generation of Acyl(1,3-benzothiazol-2-yl)ketenes by Thermolysis of Pyrrolo[2,1-c][1,4]benzothiazine-1,2,4-triones
Source: Molecules. 2023 Jul 18;28(14):5495. doi: 10.3390/molecules28145495 (PMC10385387; doi:10.3390/molecules28145495)
Supplement: Supplementary file 1 [file molecules-28-05495-s001.zip › xyz_files_for_optimized_model_structures/TS_I1to3a.xyz]

31

 C           -5.693591    0.980888    0.089172
 C           -4.910967    2.004658    0.669835
 C           -3.554633    1.824746    0.781744
 C           -2.981264    0.617877    0.325360
 C           -3.740124   -0.455738   -0.207619
 C           -5.131575   -0.197686   -0.344500
 N           -1.622841    0.492464    0.344708
 C           -0.496285    0.178229    0.233108
 C           -0.427138   -1.997446   -0.319257
 S           -3.034672   -1.965442   -0.606174
 C            1.111035    1.607790   -0.678442
 C            0.882400    0.489762    0.026369
 O           -0.055584   -3.071902   -0.394027
 O            1.273156    2.576634   -1.277001
 C            1.962030   -0.292147    0.716040
 O            1.649348   -1.058832    1.596233
 C            3.374416   -0.054289    0.307703
 C            4.362469   -0.227304    1.281814
 C            5.695565   -0.011405    0.960842
 C            6.049339    0.358868   -0.336749
 C            5.070662    0.504207   -1.316140
 C            3.731807    0.298977   -0.996313
 H           -6.765553    1.126105   -0.011059
 H           -5.373827    2.923824    1.011032
 H           -2.907849    2.589562    1.200596
 H           -5.745341   -0.981659   -0.776358
 H            4.062844   -0.525984    2.281295
 H            6.461489   -0.134047    1.719609
 H            7.092616    0.524457   -0.586794
 H            5.348441    0.764967   -2.332035
 H            2.981576    0.365487   -1.779903
